# Supplementary material for: Adaptive Peptide Molecule as the Promising Highly-Efficient Gas-Sensor Material: In Silico Study
Source: Sensors (Basel). 2023 Jun 21;23(13):5780. doi: 10.3390/s23135780 (PMC10346805; doi:10.3390/s23135780)
Supplement: Supplementary file 1 [file sensors-23-05780-s001.zip]

Archive with 1 entries (1 files):
- sensors-2384714-supplementary.pdf
